# Supplementary material for: Regional Anesthetic and Analgesic Techniques for Clavicle Fractures and Clavicle Surgeries: Part 1—A Scoping Review
Source: Healthcare (Basel). 2022 Aug 7;10(8):1487. doi: 10.3390/healthcare10081487 (PMC9408139; doi:10.3390/healthcare10081487)
Supplement: Supplementary file 1 [file healthcare-10-01487-s001.zip]

Archive with 2 entries (2 files):
- healthcare-1729411 updated supplementary 1.pdf
- healthcare-1729411 updated supplementary 2-forMerrin.pdf
